# Supplementary material for: A Simple Method for the Fabrication of Silicon Inverted Pyramid Substrates for Surface-Enhanced Raman Spectroscopy
Source: Materials (Basel). 2023 May 10;16(10):3634. doi: 10.3390/ma16103634 (PMC10220623; doi:10.3390/ma16103634)
Supplement: Supplementary file 1 [file materials-16-03634-s001.zip]

Archive with 1 entries (1 files):
- materials-2384338-supplementary.pdf
